# Supplementary material for: The Role of Phosphatidylethanolamine N-Methyltransferase (PEMT) and Its Waist-Hip-Ratio-Associated Locus rs4646404 in Obesity-Related Metabolic Traits and Liver Disease
Source: Int J Mol Sci. 2023 Nov 28;24(23):16850. doi: 10.3390/ijms242316850 (PMC10706059; doi:10.3390/ijms242316850)
Supplement: Supplementary file 1 [file ijms-24-16850-s001.zip]

Archive with 1 entries (1 files):
- Suppl. PEMT manuscript edited by Sun.xlsx
