# Supplementary material for: The Role of Phosphatidylethanolamine N-Methyltransferase (PEMT) and Its Waist-Hip-Ratio-Associated Locus rs4646404 in Obesity-Related Metabolic Traits and Liver Disease
Source: Int J Mol Sci. 2023 Nov 28;24(23):16850. doi: 10.3390/ijms242316850 (PMC10706059; doi:10.3390/ijms242316850)
Supplement: Supplementary file 1 [file ijms-24-16850-s001.zip › Suppl. PEMT manuscript edited by Sun.xlsx]

## Sheet: Index
		Table S1	PEMT mRNA expression in adipose tissue associate with parameters of obesity and body fat distribution
		Table S2	Case Control Study for T2D in Leipzig cohort (PEMT expression, SNP rs4646404)
		Table S3	Rs4646404 association analysis in obesity and body fat distribution
		Table S4	Rs4646404 association analysis in liver-specific subcohort
		Table S5	Rs4646404 association analysis in obesity and body fat distribution grouped by diabetes statsus

## Sheet: Table S1
Table S1
			PEMT vis				PEMT sc							ln_PEMT vis				ln_PEMT sc
			N	P*	ß	95%[CI]	N	P*	ß	95%[CI]				N	P*	ß	95%[CI]	N	P*	ß	95%[CI]
	Anthropometric parameters	BMI (kg/m2)	557	0.005	1.153	[0.34 1.96]	574	0.233	0.368	[-0.24 0.97]		Anthropometric parameters	BMI (kg/m2)	557	0.002	0.714	[0.25 1.18]	574	0.445	0.202	[-0.32 0.72]
		Waist	54	0.106	2.091	[-0.46 4.64]	55	0.025	-5.391	[-10.06 -0.72]			Waist	54	0.606	0.605	[-1.74 2.95]	55	0.004	-3.642	[-6.03 -1.25]
		WHR	41	0.561	0.008	[-0.02 0.03]	41	0.007	-0.065	[-0.11 -0.02]			WHR	41	0.902	0.002	[-0.02 0.03]	41	0.002	-0.037	[-0.06 -0.01]
		Body fat percentage (%)	135	0.003	-1.973	[-3.26 -0.68]	135	0.116	1.038	[-0.26 2.34]			Body fat percentage (%)	135	0.058	-1.054	[-2.14 0.03]	135	0.011	1.467	[0.34 2.6]
		visceral fat area (cm2)	17	0.343	82.519	[-99.44 264.48]	17	0.302	-51.217	[-154.65 52.22]			visceral fat area (cm2)	17	0.343	18.809	[-22.7 60.31]	17	0.268	-24.874	[-71.48 21.73]
		subcutanrous fat area (cm2)	17	0.27	-170.281	[-490.95 150.39]	17	0.681	-37.162	[-229.31 154.99]			subcutanrous fat area (cm2)	17	0.292	-37.154	[-110.64 36.33]	17	0.821	-9.32	[-96.97 78.33]
		Visceral/subcuta ratio	17	0.449	1.027	[-1.83 3.88]	17	0.773	-0.226	[-1.9 1.45]			Visceral/subcuta ratio	17	0.773	0.09	[-0.58 0.76]	17	0.85	-0.068	[-0.83 0.69]
	Diabetes parameters	HbA1c (%)	262	0.587	0.037	[-0.1 0.17]	263	0.611	-0.028	[-0.14 0.08]		Diabetes parameters	HbA1c (%)	262	0.232	0.061	[-0.04 0.16]	263	0.988	-0.001	[-0.11 0.11]
		HbA1c (mmol/mol)	302	0.808	0.181	[-1.29 1.65]	309	0.439	-0.479	[-1.69 0.74]			HbA1c (mmol/mol)	302	0.448	0.393	[-0.62 1.41]	309	0.944	-0.041	[-1.19 1.11]
		FPG mmol/l	469	0.845	0.025	[-0.23 0.28]	484	0.625	0.047	[-0.14 0.24]			FPG mmol/l	469	0.926	0.007	[-0.14 0.15]	484	0.6	0.042	[-0.12 0.2]
		FPI (pmol/l)	121	0.691	-3.492	[-20.82 13.83]	121	0.006	23.258	[6.79 39.73]			FPI (pmol/l)	121	0.864	1.278	[-13.46 16.02]	121	0.01	19.405	[4.72 34.09]
		HOMA-Index	124	0.711	0.191	[-0.82 1.21]	124	0.02	1.15	[0.18 2.12]			HOMA-Index	124	0.347	0.411	[-0.45 1.27]	124	0.054	0.851	[-0.01 1.72]
		oGTT 2h (mmol/l)	12	0.351	2.221	[-3.03 7.48]	12	0.323	0.544	[-0.67 1.76]			oGTT 2h (mmol/l)	12	0.592	-0.144	[-0.75 0.46]	12	0.513	0.168	[-0.41 0.75]
		GIR (mg/kg/min)	13	0.415	-37.859	[-139.41 63.69]	13	0.626	12.535	[-44.52 69.59]			GIR (mg/kg/min)	13	0.48	-7.315	[-30.07 15.44]	13	0.223	13.648	[-10.17 37.47]
	metabolic parameters	Total Cholesterol (mmol/l)	266	0.094	-0.136	[-0.29 0.02]	272	0.31	0.067	[-0.06 0.2]		metabolic parameters	Total Cholesterol (mmol/l)	266	0.082	-0.085	[-0.18 0.01]	272	0.526	0.032	[-0.07 0.13]
		HDL-Cholesterol (mmol/l)	273	0.245	0.052	[-0.04 0.14]	279	0.24	0.043	[-0.03 0.11]			HDL-Cholesterol (mmol/l)	273	0.762	0.008	[-0.04 0.06]	279	0.094	0.047	[-0.01 0.1]
		LDL-Cholesterol (mmol/l)	252	0.131	-0.108	[-0.25 0.03]	258	0.138	0.087	[-0.03 0.2]			LDL-Cholesterol (mmol/l)	252	0.114	-0.073	[-0.16 0.02]	258	0.46	0.035	[-0.06 0.13]
		Triglycerides (mmol/l)	272	0.655	-0.075	[-0.4 0.25]	278	0.916	0.014	[-0.24 0.27]			Triglycerides (mmol/l)	272	0.479	0.071	[-0.13 0.27]	278	0.698	0.04	[-0.16 0.24]
		free fatty acids (FFA) (mmol/l)	7	0.744	2.874	[-30.09 35.84]	7	0.966	-0.016	[-1.49 1.46]			free fatty acids (FFA) (mmol/l)	7	0.694	-0.6	[-6.28 5.08]	7	0.833	-0.029	[-0.55 0.49]
		ALAT (µkat/l)	447	0.109	0.04	[-0.01 0.09]	459	0.002	0.058	[0.02 0.09]			ALAT (µkat/l)	447	0.112	0.024	[-0.01 0.05]	459	0.001	0.051	[0.02 0.08]
		ASAT (µkat/l)	275	0.22	0.028	[-0.02 0.07]	284	0.001	0.06	[0.02 0.09]			ASAT (µkat/l)	275	0.157	0.021	[-0.01 0.05]	284	0.004	0.042	[0.01 0.07]
		gamma-GT (µkat/l)	494	0.83	-0.008	[-0.08 0.07]	509	0.013	0.07	[0.01 0.12]			gamma-GT (µkat/l)	494	0.628	0.011	[-0.03 0.06]	509	0.047	0.048	[0 0.1]
	adipokines	Leptin (ng/ml)	333	0.222	2.125	[-1.29 5.54]	337	0.005	3.655	[1.14 6.17]		adipokines	Leptin (ng/ml)	333	0.034	2.5	[0.19 4.81]	337	0.004	3.464	[1.13 5.8]
		Adiponectin (µg/ml)	6	0.096	-75.29	[-221.27 70.69]	6	0.935	0.626	[-76.61 77.87]			Adiponectin (µg/ml)	6	0.587	-2.741	[-48.68 43.19]	6	0.902	0.451	[-36.56 37.46]
	Inflammatory parameters and hormone status	C-reactive protein (mg/l)	543	0.579	-0.496	[-2.25 1.26]	559	0.22	-0.814	[-2.12 0.49]		Inflammatory parameters and hormone status	C-reactive protein (mg/l)	543	0.546	0.313	[-0.71 1.33]	559	0.123	-0.878	[-2 0.24]
		IL-6 (pg/ml)	28	0.197	-0.638	[-1.63 0.36]	28	0.04	0.615	[0.03 1.2]			IL-6 (pg/ml)	28	0.532	-0.194	[-0.83 0.44]	28	0.133	0.509	[-0.17 1.18]
		free T3 (pmol/l)	96	0.004	0.231	[0.07 0.39]	98	0.071	0.117	[-0.01 0.24]			free T3 (pmol/l)	96	0.008	0.12	[0.03 0.21]	98	0.003	0.161	[0.06 0.26]
		free T4 (pmol/l)	102	0.008	1.139	[0.3 1.98]	104	0.174	0.455	[-0.2 1.11]			free T4 (pmol/l)	102	0.032	0.513	[0.04 0.98]	104	0.018	0.666	[0.12 1.22]
		Vitamin D (ng/ml)	7	0.917	-0.544	[-20.4 19.31]	7	0.87	-4.199	[-101.79 93.4]			Vitamin D (ng/ml)	7	0.879	0.648	[-15.56 16.86]	7	0.879	-0.74	[-19.23 17.75]
		Cortisol (nmol/l)	140	0.311	13.687	[-12.92 40.29]	141	0.864	1.938	[-20.42 24.3]			Cortisol (nmol/l)	140	0.711	3.584	[-15.5 22.67]	141	0.798	2.8	[-18.8 24.4]
		Testosterone (nmol/l)	64	0.937	-0.045	[-1.18 1.09]	65	0.001	-0.958	[-1.52 -0.4]			Testosterone (nmol/l)	64	0.538	0.133	[-0.3 0.56]	65	0.025	-0.551	[-1.03 -0.07]
	Other	Creatinine (µmol/l)	388	0.329	-1.22	[-3.67 1.23]	394	0.281	-1.02	[-2.88 0.84]		Other	Creatinine (µmol/l)	388	0.433	-0.653	[-2.29 0.98]	394	0.118	-1.398	[-3.15 0.36]
		Albumin (g/dl)	297	0.789	-0.007	[-0.06 0.04]	304	0.157	0.025	[-0.01 0.06]			Albumin (g/dl)	297	0.671	-0.007	[-0.04 0.02]	304	0.014	0.037	[0.01 0.07]
		Erythrocyte (Tpt/l)	530	0.035	0.049	[0 0.09]	546	0.003	0.051	[0.02 0.08]			Erythrocyte (Tpt/l)	530	0.103	0.022	[0 0.05]	546	0.01	0.038	[0.01 0.07]
		Leukocytes (Gpt/l)	546	0.003	-0.37	[-0.61 -0.13]	562	0.578	-0.052	[-0.23 0.13]			Leukocytes (Gpt/l)	546	0.935	0.148	[-3.41 3.7]	562	0.027	-0.175	[-0.33 -0.02]
	* Adjusted for sex, age and BMI (except BMI phenotype); Bold p-values indicate statistical significance; beta- effect size; 95%[CI]- 95 % confidence interval; ln, Logarithmic conversion; vis- visceral tissue; sc- subcutanous tissue; BMI- body max index; WHR- waist hip ratio; FPG- fasting plasma glucose; FPI- fasting plasma insulin; HbA1c- glycated haemoglobin; HOMA- homeostatic model assessment; …

## Sheet: Table S2
Table S2
		1)PEMT expression associated analysis with diabetes
		PEMT expression	NGT	IGT/T2D	unAdjusted p-value(OR[95%CI])	Adjusteda p-value(OR[95%CI])	Adjustedb p-value (OR[95%CI])
		Case Control Study for IGT/T2D in Leipzig cohort
		PEMT SC	259	230	0.626(1.04[0.89 1.21])	0.981(0.992[0.85 1.16])	0.71(1.0[0.9 1.2])
		PEMT Vis	250	225	0.022(1.3[1.04 1.6])	0.071(1.242[0.98 1.57])	0.03(1.3[1.02 1.6])
		ln_PEMT SC	259	230	0.968(0.99 [0.88 1.14])	0.554(0.96[0.83 1.10])	0.81(0.98[0.86 1.13])
		ln_PEMT Vis	250	225	0.005(1.2 [1.06 1.36])	0.085(1.124[0.98 1.28])	0.007(1.2[1.05 1.4])
		"ln_" means Logarithmic conversion; vis, visceral adipose tissue; sc, subcutaneous;
		NGT subjects with normal glucose tolerance; IGT,subjects with impaired glucose tolerance; T2D subjects with type 2 diabetes
		a Adjusted for sex, age and BMI; b Adjusted for sex and BMI
		2)PEMT expression associated analysis with diabetes in morbid obesity stratification (>=40 kg/m2)
		PEMT expression	NGT	IGT/T2D	unAdjusted p-value (OR[95%CI])	Adjusteda p-value (OR[95%CI])	Adjustedb p-value (OR[95%CI])
		Case Control Study for IGT/T2D in morbid obesity ( >=40 kg/m2) in Leipzig cohort
		PEMT SC	219	204	0.526(1.053[0.90 1.24])	0.94(0.99[0.84 1.18])	0.55(1.1[0.9 1.2])
		PEMT Vis	210	199	0.053(1.255[1.0 1.58])	0.12(1.22[0.95 1.55])	0.047(1.3[1.0 1.6])
		ln_PEMT SC	219	204	0.953(1.0[0.87 1.15])	0.72(0.97[0.84 1.13])	0.98(0.99[0.86 1.15])
		ln_PEMT Vis	210	199	0.011(1.2[1.04 1.36])	0.16(1.11[0.96 1.28])	0.011(1.2[1.04 1.4])
		"ln_" means Logarithmic conversion; vis, visceral adipose tissue; sc, subcutaneous;bold p-values indicate statistical significance
		NGT subjects with normal glucose tolerance; IGT,subjects with impaired glucose tolerance; T2D subjects with type 2 diabetes
		a Adjusted for sex, age; b Adjusted for sex.
		1) SNP rs4646404 associated analysis with diabetes
		rs1534696(G/A)	NGT	IGT/T2D	MAF NGT vs.T2D	Adjusteda p-value add model (OR[95% CI])	Adjusteda p-value dom model (OR[95% CI])	Adjusteda p-value rec model (OR[95% CI])
		Case Control Study for IGT/T2D in Leipzig cohort
		GG	296(45.6%)	254(47.5%)	0.32/0.31	0.555 (0.945[0.782-1.141])	0.951 (0.987[0.65-1.5])	0.459 (0.91 [0.71-1.17])
		GA	289(44.5%)	226(42.3%)
		AA	64(9.9%)	54(10.2%)
		Total	649	534
		NGT subjects with normal glucose tolerance, T2D subjects with type 2 diabetes, MAF minor allele frequency, OR odds ratio for the minor allele
		add – additive model, dom – dominant model, rec – recessive model.
		aAdjusted for sex, age, and BMI

## Sheet: Table S3
Table S3
			N	Genotype rs4646404 (G>A)
			for traits	GG	GA	AA
		N total	1278	595	551	132
		sex (woman/man)	888/388	419/175	374/177	95/36
		age (y) ± SD	1275	48.3 ± 12.7	48.2 ± 13.3	48 ± 14.4
		weight ± SD	1258	134.9 ± 33.9	134.1 ± 34.7	136.6 ± 32.1	P			ß			95%[CI]
		height ± SD	1255	1.7 ± 0.1	1.7 ± 0.1	1.7 ± 0.1	adj. age, sex, BMI
				Mean (SD)			ADD	DOM	REC	ADD	DOM	REC	ADD	DOM	REC
	Anthropometric parameters	BMI (kg/m2)	1269	46.5(10.3)	46.3(10.9)	47.4(10.1)	0.684	0.289	0.917	0.173	0.984	-0.059	[-0.66 1.01]	[-0.84 2.80]	[-1.16 1.05]
		Waist	402	130.5(25.7)	131(28)	132(23.8)	0.893	0.485	0.812	0.123	1.418	-0.286	[-1.67 1.91]	[-2.57 5.4]	[-2.66 2.09]
		WHR	392	1(0.1)	1(0.1)	1(0.1)	0.945	0.799	0.806	-0.001	0.004	-0.003	[-0.02 0.01]	[-0.03 0.04]	[-0.02 0.02]
		Body fat percentage (%)	546	45.4(9.9)	44.7(10.4)	47.4(8.6)	0.528	0.344	0.804	0.254	0.8	0.136	[-0.54 1.04]	[-0.86 2.46]	[-0.94 1.22]
		visceral fat area (cm2)	199	245.1(152.3)	249.4(186.1)	283.8(190.2)	0.857	0.817	0.722	2.186	-6.634	15.516	[-21.77 26.14]	[-63 49.73]	[-25.08 36.13]
		subcutanrous fat area (cm2)	200	1173.2(745.9)	1056.1(843.3)	1400.3(707.7)	0.501	0.702	0.286	-23.407	31.44	-47.432	[-91.95 45.14]	[-130.3 193.18]	[-134.85 39.98]
		Visceral/subcuta ratio	199	0.4(0.4)	0.5(0.7)	0.3(0.2)	0.266	0.531	0.077	0.054	-0.071	0.109	[-0.04 0.15]	[-0.3 0.15]	[-0.01 0.23]
	Diabetes parameters	HbA1c (%)	745	6.1(1.3)	6.1(1.3)	6.1(1.2)	0.677	0.894	0.639	-0.029	-0.02	-0.042	[-0.16 0.11]	[-0.32 0.28]	[-0.22 0.13]
		HbA1c (mmol/mol)	598	42.2(14.2)	42.8(15.9)	43.3(13.5)	0.608	0.688	0.664	0.453	0.748	0.516	[-1.28 2.19]	[-2.91 4.4]	[-1.82 2.85]
		FPG mmol/l	1129	6.4(2.4)	6.5(2.5)	6.7(3.8)	0.273	0.365	0.369	0.127	0.231	0.137	[-0.1 0.35]	[-0.27 0.73]	[-0.16 0.44]
		FPI (pmol/l)	612	136.9(138.6)	152.4(157.6)	132.3(95.1)	0.83	0.221	0.615	-1.746	-20.899	5.593	[-17.72 14.23]	[-54.4 12.6]	[-16.23 27.42]
		HOMA-Index	572	5.7(7.1)	6.6(8.4)	5.9(5.3)	0.837	0.439	0.451	0.094	-0.76	0.46	[-0.8 0.99]	[-2.69 1.17]	[-0.74 1.66]
		oGTT 2h (mmol/l)	110	6.7(2.2)	7.3(2.7)	8.3(4.4)	0.072	0.138	0.14	0.705	1.355	0.74	[-0.06 1.47]	[-0.44 3.15]	[-0.25 1.73]
		GIR (mg/kg/min)	110	69.8(32.4)	71(33.2)	81.4(43)	0.286	0.172	0.533	4.267	13.096	3.119	[-3.62 12.15]	[-5.78 31.98]	[-6.77 13.01]
	metabolic parameters	Total Cholesterol (mmol/l)	758	4.8(1.1)	4.8(1.1)	4.6(1.2)	0.552	0.198	0.987	-0.034	-0.155	0.001	[-0.15 0.08]	[-0.39 0.08]	[-0.15 0.15]
		HDL-Cholesterol (mmol/l)	761	1.2(0.6)	1.2(0.4)	1.2(0.4)	0.976	0.723	0.792	-0.001	0.019	-0.009	[-0.05 0.05]	[-0.09 0.12]	[-0.07 0.06]
		LDL-Cholesterol (mmol/l)	740	3.1(1)	3(0.9)	2.9(1)	0.123	0.096	0.304	-0.08	-0.185	-0.072	[-0.18 0.02]	[-0.4 0.03]	[-0.21 0.07]
		Triglycerides (mmol/l)	765	1.8(1.9)	1.8(1.1)	1.5(0.5)	0.21	0.073	0.581	-0.099	-0.3	-0.059	[-0.25 0.06]	[-0.63 0.03]	[-0.27 0.15]
		free fatty acids (FFA) (mmol/l)	212	0.6(0.4)	0.6(0.4)	0.7(0.5)	0.205	0.147	0.405	0.044	0.118	0.037	[-0.02 0.11]	[-0.04 0.28]	[-0.05 0.12]
		ALAT (µkat/l)	1105	0.8(2.5)	0.7(0.6)	0.6(0.3)	0.279	0.49	0.31	-0.084	-0.115	-0.105	[-0.24 0.07]	[-0.44 0.21]	[-0.31 0.1]
		ASAT (µkat/l)	167	0.5(0.3)	0.5(0.3)	0.5(0.2)	0.534	0.317	0.88	-0.02	-0.062	-0.007	[-0.08 0.04]	[-0.18 0.06]	[-0.1 0.08]
		gamma-GT (µkat/l)	1134	0.8(1.3)	1(4.1)	0.8(1.2)	0.67	0.824	0.479	0.055	-0.061	0.122	[-0.2 0.31]	[-0.61 0.48]	[-0.22 0.46]
	Fat cell sizes and adipokines	visceral fat cell size (µm)	68	115(21.5)	121.4(12.1)	113.9(22.9)	0.53	0.494	0.218	2.232	-5.217	5.668	[-4.84 9.3]	[-20.38 9.95]	[-3.43 14.76]
		max. vis. Fat cell size (µm)	81	199.7(28.5)	195.4(23.9)	197.6(29.2)	0.672	0.882	0.533	-2.106	1.612	-3.916	[-11.96 7.75]	[-19.98 23.21]	[-16.38 8.54]
		subcutaneous fat cell size (µm)	57	120.4(21.9)	125.5(12.7)	111.9(14.5)	0.561	0.252	0.211	2.471	-11.883	6.295	[-6 10.95]	[-32.48 8.71]	[-3.67 16.26]
		max. sc. Fat cell size (µm)	83	198.7(27.8)	198.3(21.3)	187.7(27.4)	0.306	0.206	0.509	-5.147	-18.437	-3.731	[-15.09 4.8]	[-47.21 10.33]	[-14.94 7.48]
		Leptin (ng/ml)	487	56.5(36.5)	49.5(32.2)	59.3(35.2)	0.296	0.438	0.057	-1.934	3.083	-4.753	[-5.56 1.7]	[-4.72 10.89]	[-9.65 0.14]
		Adiponectin (µg/ml)	218	7.5(4.3)	7.2(4.2)	8.9(6.4)	0.291	0.093	0.673	0.391	1.432	0.203	[-0.34 1.12]	[-0.24 3.1]	[-0.74 1.15]
	Inflammatory parameters and hormone status	C-reactive protein (mg/l)	1217	11.8(14.7)	11.2(14.1)	12.3(15.9)	0.937	0.567	0.649	-0.05	0.786	-0.384	[-1.29 1.19]	[-1.91 3.48]	[-2.03 1.27]
		TSH (mU/l)	11	24.8(68.7)	2(0)	1(0)	0.466	0.505	0.572	-34.093	-51.129	-47.666	[-141.28 73.09]	[-227.79 125.53]	[-242.63 147.3]
		free T3 (pmol/l)	293	4.8(0.8)	4.7(1)	4.9(0.8)	0.814	0.453	0.433	-0.017	0.114	-0.075	[-0.16 0.12]	[-0.18 0.41]	[-0.26 0.11]
		free T4 (pmol/l)	300	17.8(3.9)	17.1(3.5)	16.7(2.4)	0.035	0.189	0.045	-0.652	-0.856	-0.838	[-1.26 -0.05]	[-2.14 0.42]	[-1.66 -0.02]
		Vitamin D (ng/ml)	13	16.8(5.8)	12.5(3.1)	26(0)	0.922	0.121	0.631	0.331	13.734	-1.881	[-7.25 7.92]	[-4.53 32]	[-10.57 6.81]
		Cortisol (nmol/l)	248	338.9(177.1)	349.2(169.1)	304.2(103.2)	0.411	0.202	0.786	-12.42	-38.988	-5.826	[-42.16 17.32]	[-99 21.03]	[-48.12 36.47]
		Testosterone (nmol/l)	86	2.1(2.4)	4.4(4.7)	2(2.6)	0.172	0.6	0.039	0.556	-0.492	1.066	[-0.25 1.36]	[-2.35 1.37]	[0.05 2.08]
	Other	Creatinine (µmol/l)	1015	80.4(44.4)	78.7(24.3)	80.1(53.1)	0.821	0.655	0.562	-0.397	1.693	-1.365	[-3.84 3.05]	[-5.73 9.12]	[-5.98 3.25]
		Albumin (g/dl)	518	4.3(0.4)	4.8(4)	4.2(0.5)	0.616	0.385	0.203	0.087	-0.31	0.305	[-0.25 0.43]	[-1.01 0.39]	[-0.16 0.77]
		Erythrocyte (Tpt/l)	896	4.8(0.5)	4.8(0.5)	4.8(1.1)	0.838	0.453	0.455	-0.006	0.046	-0.029	[-0.06 0.05]	[-0.07 0.17]	[-0.1 0.05]
		Leukocytes (Gpt/l)	1221	8.1(2.5)	8.2(2.8)	8.1(2.4)	0.481	0.405	0.676	-2.379	-5.976	-1.892	[-9.01 4.25]	[-20.05 8.09]	[-10.77 6.99]
	* Adjusted for sex, age and BMI (except BMI phenotype); Bold p-values indicate statistical significance; beta- effect size; 95%[CI]- 95 % confidence interval; vis- visceral tissue; sc- subcutanous tissue; BMI- body max index; WHR- waist hip ratio; FPG- fasting plasma glucose; FPI- fasting plasma insulin; HbA1c- glycated haemoglobin; HOMA- homeostatic model assessment; oGTT 2h- 120 min plasma gluc…

## Sheet: Table S4
Table S4
				N	Genotype rs4646404 (G>A)
				for traits	GG	GA	AA
			N total	70	33	30	7
			sex (woman/man)	45/25	20/13	20/10	5/2
			age (y) ± SD	70	47.8 ± 11	45.1 ± 8.7	49.9 ± 11.5
			weight ± SD	70	135.9 ± 19.5	130.1 ± 16	134.6 ± 26.6	P*			beta			95%[CI]
			height ± SD	70	1.7 ± 0.1	1.7 ± 0.1	1.7 ± 0.1	adj. age, sex, BMI
					Mean (SD)			ADD	DOM	REC	ADD	DOM	REC	ADD	DOM	REC
			PEMT vis	55	0.45(0.4)	0.47(0.3)	0.38(0.2)	0.52	0.73	0.4	-0.04	-0.03	-0.12	[-0.17 0.09]	[-0.21 0.15]	[-0.39 0.16]
			PEMT sc	57	1.89(1.3)	1.82(1.3)	1.16(0.8)	0.24	0.55	0.12	-0.32	-0.22	-0.91	[-0.87 0.22]	[-0.96 0.52]	[-2.08 0.25]
			PEMT liver	62	2.34(3.7)	1.33(0.8)	2.07(2.7)	0.43	0.19	0.73	-0.42	-0.93	0.38	[-1.47 0.63]	[-2.34 0.49]	[-1.86 2.63]
			lnPEMT vis	55	-1.06(0.8)	-0.97(0.7)	-1.06(0.5)	0.74	0.93	0.58	-0.05	-0.02	-0.18	[-0.35 0.25]	[-0.42 0.39]	[-0.82 0.46]
			lnPEMT sc	57	0.34(0.9)	0.35(0.8)	-0.08(0.8)	0.27	0.67	0.09	-0.19	-0.1	-0.62	[-0.52 0.15]	[-0.55 0.36]	[-1.32 0.09]
			lnPEMT liver	62	0.12(1.2)	0.09(0.7)	0.21(1.0)	0.95	0.94	0.79	0.01	-0.02	0.11	[-0.37 0.39]	[-0.53 0.49]	[-0.70 0.91]
			BMI (kg/m²)	66	45.94(4.5)	45.75(4.3)	46.66(8.9)	0.88	0.96	0.81	0.14	0.07	0.49	[-1.72 2]	[-2.4 2.5]	[-3.5 4.5]
			Waist circumference (cm)	66	130.42(14.9)	130.94(12.6)	134.53(17.1)	0.42	0.51	0.5	1.31	1.43	2.36	[-1.94 4.56]	[-2.92 5.77]	[-4.65 9.37]
			Hip circumference (cm)	66	142.11(11.1)	139.90(11.4)	141.17(13.9)	0.4	0.27	0.97	-1.28	-2.23	-0.11	[-4.28 1.73]	[-6.23 1.77]	[-6.63 6.41]
			WHR	66	0.92(0.1)	0.94(0.1)	0.95(0.1)	0.24	0.2	0.67	0.02	0.02	0.01	[-0.01 0.05]	[-0.01 0.06]	[-0.05 0.07]
			FPG (mmol/l)	53	5.73(1.6)	6.22(2.3)	5.16(0.9)	0.83	0.57	0.17	-0.08	0.29	-1.1	[-0.82 0.66]	[-0.73 1.30]	[-2.68 0.48]
			FPI (pmol/l)	48	113.11(60.9)	119.07(87.0)	83.68(32.1)	0.6	0.97	0.31	-8.98	-0.98	-34.89	[-42.84 24.88]	[-46.99 45.03]	[-103.09 33.31]
			HbA1c (%)	48	5.53(1.1)	6.04(1.4)	5.58(0.6)	0.53	0.22	0.54	0.17	0.43	-0.35	[-0.37 0.70]	[-0.27 1.12]	[-1.50 0.80]
			Total Cholesterol (mmol/l)	45	4.66(1)	4.66(1.0)	4.34(0.6)	0.52	0.67	0.49	-0.15	-0.13	-0.36	[-0.60 0.31]	[-0.72 0.47]	[-1.38 0.67]
			HDL-C (mmol/l)	46	1.17(0.4)	1.23(0.3)	1.22(0.2)	0.62	0.55	0.92	0.04	0.06	0.02	[-0.11 0.19]	[-0.14 0.25]	[-0.32 0.35]
			LDL-C (mmol/l)	46	2.79(0.8)	2.72(1.0)	2.57(0.6)	0.51	0.53	0.69	-0.14	-0.17	-0.19	[-0.54 0.27]	[-0.69 0.36]	[-1.11 0.74]
			Triglycerides (mmol/l)	46	1.50(0.7)	1.49(0.7)	0.99(0.2)	0.16	0.46	0.06	-0.21	-0.15	-0.64	[-0.51 0.09]	[-0.54 0.25]	[-1.30 0.02]
			CrP (mg/L)	64	7.81(7.7)	8.94(7.7)	7.72(5.5)	0.83	0.68	0.83	0.3	0.75	-0.67	[-2.49 3.10]	[-2.89 4.39]	[-6.86 5.52]
			Bilirubin (µg/ml)	61	10.66(6.2)	8.61(6.0)	7.39(2.1)	0.11	0.09	0.46	-1.75	-2.54	-1.77	[-3.94 0.44]	[-5.51 0.44]	[-6.53 2.99]
			gammaGT (µkat/l)	61	0.77(0.9)	0.71(0.5)	0.40(0.2)	0.27	0.47	0.22	-0.15	-0.13	-0.35	[-0.42 0.12]	[-0.50 0.23]	[-0.92 0.22]
			AP (µkat/l)	61	1.24(0.4)	1.34(0.3)	1.07(0.2)	0.62	0.86	0.18	-0.03	0.02	-0.19	[-0.16 0.10]	[-0.16 0.19]	[-0.46 0.09]
			ASAT (µkat/l)	61	0.66(0.3)	0.68(0.4)	0.71(0.3)	0.68	0.64	0.88	0.03	0.04	0.02	[-0.10 0.15]	[-0.13 0.21]	[-0.25 0.29]
			ALAT (µkat/l)	61	0.98(0.5)	0.87(0.6)	0.91(0.6)	0.63	0.53	0.97	-0.05	-0.09	-0.01	[-0.27 0.16]	[-0.39 0.20]	[-0.47 0.45]
			Steatosis (%)	66	49.48(29.7)	51.46(29.6)	45.71(35.6)	0.88	0.87	0.55	-0.81	1.23	-6.9	[-11.51 9.89]	[-13.11 15.56]	[-29.84 16.04]
			Liver Fat Content (mean)	66	16.23(11.1)	15.86(11.2)	17.63(11.0)	0.84	0.95	0.76	0.41	0.19	1.35	[-3.8 4.62]	[-5.56 5.96]	[-7.54 10.23]
			Presence of:		+/-			P*			OR			95%[CI]
			NAFLD	64	29/0	27/1	7/0	0.42	NA	NA	0.23	NA	NA	[0.006 8.91]	NA	NA
			NASH	64	17/12	14/14	4/3	0.68	0.58	0.98	0.85	0.74	1.02	[0.38 1.89]	[0.26 2.14]	[0.17 6.02]
			IGT	64	1/0	19/10	3/4	NA	0.46	0.24	NA	1.51	0.34	NA	[0.51 4.5]	[0.06 2.01]
			Diabetes	66	12/17	16/13	3/4	0.56	0.28	0.62	1.26	1.78	0.65	[0.58 2.77]	[0.62 5.1]	[0.12 3.58]
			Hypertension	65	24/4	24/5	5/2	0.37	0.59	0.29	0.62	0.68	0.34	[0.22 1.77]	[0.17 2.77]	[0.05 2.49]
			Dyslipidemia	65	11/18	10/18	2/5	0.66	0.95	0.4	0.83	0.97	0.44	[0.36 1.9]	[0.32 2.95]	[0.07 3]
			* Adjusted for sex, age and BMI (except BMI phenotype); beta, effect size; OR, odd ratio; 95%[CI], 95 % confidence interval;vis, visceral tissue; sc, subcutanous tissue;LT, liver tissue;ln, Logarithmic conversion; BMI, body max index; FPG, fasting plasma glucose; FPI, fasting plasma insulin; HDL-C, high density lipoprotein cholesterol; LDL-C, low density lipoprotein cholesterol; SAT, subcutaneous…

## Sheet: Table S5
Table S5
			N	Genotype rs4646404 (G>A)												N	Genotype rs464640 (G>A)
			for traits	GG	GA	AA										for traits	GG	GA	AA
		N total	649	296	289	64										534	254	226	54
		sex (woman/man)	649	213/83	204/85	51/13										534	167/87	137/89	33/21
		age (y) ± SD	649	45.9 ± 13	46.4 ± 14.5	45 ± 14.1	NGT									534	52 ± 11	51.6 ± 11	53 ± 13	IGT/T2D
		weight ± SD	639	127.2 ± 36	128.3 ± 37.3	136.2 ± 36.3	P			ß			95%[CI]			529	140.8 ± 31.2	142.4 ± 31.1	137.5 ± 29	P			ß			95%[CI]
		height ± SD	639	1.7 ± 0.1	1.7 ± 0.1	1.7 ± 0.1	adj. age, sex, BMI									529	1.7 ± 0.1	1.7 ± 0.1	1.7 ± 0.1	adj. age, sex, BMI
				Mean (SD)			ADD	DOM	REC	ADD	DOM	REC	ADD	DOM	REC		Mean (SD)			ADD	DOM	REC	ADD	DOM	REC	ADD	DOM	REC
	Anthropometric parameters	BMI (kg/m2)	646	44.5(11)	44.2(11.3)	46.8(11.4)										531	48.7(9)	49.1(10.3)	47.8(9.5)
		Waist	240	123.7(25.6)	122.8(29.4)	120.1(23)	0.589	0.73	0.615	0.587	0.896	0.695	[-1.55 2.73]	[-4.22 6.01]	[-2.03 3.42]	155	142.6(21.8)	142.7(21.2)	143.3(19.4)	0.124	0.57	0.087	-2.088	-1.635	-3.129	[-4.76 0.58]	[-7.31 4.04]	[-6.72 0.46]
		WHR	235	0.9(0.1)	0.9(0.1)	0.9(0.1)	0.7	0.724	0.5	0.003	-0.008	0.008	[-0.01 0.02]	[-0.05 0.03]	[-0.01 0.03]	147	1(0.1)	1(0.1)	1(0.1)	0.246	0.78	0.16	-0.014	-0.007	-0.023	[-0.04 0.01]	[-0.06 0.04]	[-0.06 0.01]
		Body fat percentage (%)	240	44.8(11.7)	44.4(10.4)	48.4(9.3)	0.474	0.953	0.317	0.44	-0.076	0.827	[-0.77 1.65]	[-2.65 2.5]	[-0.8 2.45]	278	45.2(8.1)	44.6(10.4)	46.7(8.8)	0.677	0.149	0.726	0.23	1.691	-0.261	[-0.85 1.31]	[-0.61 3.99]	[-1.72 1.2]
		visceral fat area (cm2)	136	202.8(139.8)	171.5(138.6)	147.9(106.1)	0.29	0.583	0.307	-14.342	-20.207	-16.499	[-41.02 12.34]	[-92.92 52.51]	[-48.32 15.32]	62	358.3(124.5)	427.8(156.8)	389.6(175)	0.967	0.138	0.271	0.751	-53.898	28.417	[-35.65 37.15]	[-125.68 17.88]	[-22.74 79.57]
		subcutanrous fat area (cm2)	136	1151.7(793.2)	941.1(854.4)	1062(715.8)	0.491	0.71	0.324	-32.034	46.967	-54.592	[-123.7 59.64]	[-202.41 296.35]	[-163.69 54.51]	63	1238.4(633.3)	1319.6(770.4)	1663.4(613.7)	0.791	0.354	0.786	13.009	91.435	-18.886	[-84.56 110.58]	[-104.41 287.28]	[-157.36 119.59]
		Visceral/subcuta ratio	136	0.3(0.4)	0.4(0.4)	0.3(0.3)	0.829	0.774	0.701	0.01	-0.038	0.022	[-0.09 0.11]	[-0.3 0.22]	[-0.09 0.14]	62	0.4(0.2)	0.7(1)	0.2(0)	0.245	0.546	0.035	0.123	-0.129	0.313	[-0.09 0.33]	[-0.56 0.3]	[0.02 0.6]
	Diabetes parameters	HbA1c (%)	379	5.6(0.7)	5.5(0.6)	5.4(0.6)	0.236	0.13	0.498	-0.06	-0.176	-0.044	[-0.16 0.04]	[-0.4 0.05]	[-0.17 0.08]	323	6.8(1.5)	6.7(1.1)	6.8(1.3)	0.666	0.73	0.432	-0.049	0.085	-0.118	[-0.27 0.17]	[-0.4 0.57]	[-0.41 0.18]
		HbA1c (mmol/mol)	277	36.9(8.9)	36.4(7.4)	36.8(6.1)	0.628	0.945	0.556	-0.353	-0.109	-0.559	[-1.79 1.08]	[-3.22 3.01]	[-2.42 1.31]	259	49(17)	50.1(15.3)	51.7(16)	0.609	0.614	0.714	0.766	1.589	0.744	[-3.25 4.74]	[-4.6 7.78]	[-2.91 4.4]
		FPG mmol/l	575	5.5(1.1)	5.5(1)	5.4(0.7)	0.709	0.33	0.945	-0.025	-0.148	0.006	[-0.16 0.11]	[-0.45 0.15]	[-0.16 0.17]	475	7.6(3)	7.8(2.9)	8.4(5.2)	0.229	0.221	0.397	0.271	0.599	0.253	[-0.17 0.71]	[-0.36 1.56]	[-0.33 0.84]
		FPI (pmol/l)	282	101.9(79)	100.6(74)	101.5(64.2)	0.362	0.26	0.602	-5.752	-15.499	-4.334	[-18.14 6.64]	[-42.52 11.52]	[-20.67 12.01]	297	173.1(175.5)	196.3(172.5)	157.2(110.6)	0.911	0.387	0.674	-1.552	-24.857	8.064	[-28.8 25.69]	[-81.35 31.63]	[-29.61 45.73]
		HOMA-Index	263	3.3(2.8)	3.5(3.4)	3.4(2.4)	0.914	0.406	0.439	-0.079	-0.516	0.038	[-0.62 0.47]	[-1.74 0.71]	[-0.66 0.74]	276	8.1(9.2)	9.6(9.9)	8.1(6.2)	0.785	0.651	0.509	0.223	-0.782	0.732	[-1.38 1.83]	[-4.18 2.62]	[-1.45 2.91]
		oGTT 2h (mmol/l)	99	6.2(0.9)	6.7(1)	6.7(1.7)	0.012	0.398	0.007	0.412	0.344	0.544	[0.09 0.73]	[-0.46 1.15]	[0.15 0.94]	11	12.1(4.2)	14.1(5.5)	14.2(7.4)	0.099	0.295	0.408	-7.482	-6.11	-5.195	[-16.86 1.9]	[-19.14 6.92]	[-19.47 9.08]
		GIR (mg/kg/min)	74	85.8(22.9)	87.5(20.7)	114(6.5)	0.282	0.098	0.58	4.022	16.724	2.436	[-3.37 11.42]	[-3.18 36.63]	[-6.31 11.18]	35	31.8(15.7)	34.5(25.6)	48.8(37.9)	0.114	0.071	0.338	9.502	22.234	7.927	[-2.4 21.41]	[-2.03 46.5]	[-8.7 24.55]
	metabolic parameters	Total Cholesterol (mmol/l)	362	4.9(1)	4.9(1.1)	4.6(1.1)	0.392	0.176	0.756	-0.072	-0.248	-0.034	[-0.24 0.09]	[-0.61 0.11]	[-0.25 0.18]	343	4.7(1)	4.8(1)	4.6(1.2)	0.943	0.391	0.649	-0.006	-0.152	0.052	[-0.17 0.16]	[-0.5 0.2]	[-0.17 0.28]
		HDL-Cholesterol (mmol/l)	363	1.3(0.8)	1.3(0.4)	1.2(0.4)	0.809	0.988	0.746	-0.011	0.002	-0.02	[-0.1 0.08]	[-0.2 0.2]	[-0.14 0.1]	345	1.1(0.3)	1.1(0.3)	1.2(0.3)	0.542	0.127	0.887	0.015	0.078	-0.005	[-0.03 0.06]	[-0.02 0.18]	[-0.07 0.06]
		LDL-Cholesterol (mmol/l)	351	3.2(1)	3.1(0.9)	2.9(0.9)	0.133	0.14	0.28	-0.115	-0.248	-0.108	[-0.27 0.04]	[-0.58 0.08]	[-0.3 0.09]	336	3(0.9)	3(1)	2.7(1)	0.425	0.147	0.87	-0.061	-0.238	-0.017	[-0.21 0.09]	[-0.56 0.08]	[-0.22 0.19]
		Triglycerides (mmol/l)	367	1.4(0.6)	1.5(0.7)	1.2(0.4)	0.623	0.059	0.614	-0.026	-0.218	0.036	[-0.13 0.08]	[-0.44 0.01]	[-0.1 0.18]	344	2(1.2)	2.2(1.4)	1.7(0.5)	0.669	0.083	0.594	-0.042	-0.359	0.071	[-0.23 0.15]	[-0.76 0.05]	[-0.19 0.33]
		free fatty acids (FFA) (mmol/l)	130	0.3(0.3)	0.5(0.3)	0.4(0.4)	0.036	0.557	0.025	0.079	0.06	0.102	[0.01 0.15]	[-0.14 0.26]	[0.01 0.19]	81	0.9(0.3)	0.8(0.4)	1(0.3)	0.73	0.62	0.415	-0.017	0.051	-0.056	[-0.11 0.08]	[-0.15 0.26]	[-0.19 0.08]
		ALAT (µkat/l)	555	0.9(3.5)	0.6(0.6)	0.7(0.3)	0.355	0.758	0.301	-0.141	-0.102	-0.21	[-0.44 0.16]	[-0.75 0.55]	[-0.61 0.19]	482	0.7(0.5)	0.8(0.6)	0.6(0.3)	0.495	0.134	0.996	-0.024	-0.116	0	[-0.09 0.05]	[-0.27 0.04]	[-0.09 0.09]
		ASAT (µkat/l)	63	0.5(0.3)	0.5(0.2)	0.5(0.1)	0.812	0.592	0.999	-0.013	-0.063	4.8e-05	[-0.12 0.09]	[-0.3 0.17]	[-0.14 0.14]	71	0.5(0.3)	0.6(0.4)	0.4(0.2)	0.672	0.337	0.907	-0.025	-0.107	0.01	[-0.14 0.09]	[-0.33 0.11]	[-0.16 0.18]
		gamma-GT (µkat/l)	567	0.7(0.9)	0.7(0.8)	0.7(1)	0.838	0.597	0.958	0.011	0.063	-0.004	[-0.1 0.12]	[-0.17 0.3]	[-0.15 0.14]	485	1(1.7)	1.4(6.2)	1(1.5)	0.612	0.788	0.403	0.151	-0.174	0.328	[-0.43 0.73]	[-1.44 1.1]	[-0.44 1.1]
	Fat cell sizes and adipokines	visceral fat cell size (µm)	37	111.4(23.4)	123.1(11.9)	107.3(29.6)	0.659	0.217	0.184	2.566	-14.71	9.727	[-9.18 14.31]	[-38.49 9.07]	[-4.85 24.3]	28	119(21.2)	118.7(13)	122.9(7.4)	0.792	0.707	0.904	1.394	4.251	0.854	[-9.39 12.17]	[-18.85 27.35]	[-13.69 15.39]
		max. vis. Fat cell size (µm)	47	191.6(42)	197.4(27)	209.6(24.8)	0.186	0.182	0.408	11.081	22.137	8.969	[-5.57 27.73]	[-10.79 55.06]	[-12.71 30.65]	33	205.2(11.8)	192.3(14.6)	167.6(12.1)	7.5E-5	0.003	0.001	-17.736	-36.837	-18.396	[-25.58 -9.9]	[-60.07 -13.6]	[-28.93 -7.86]
		subcutaneous fat cell size (µm)	29	117.5(13.2)	125(11.8)	96.5	0.49	0.094	0.153	3.694	-24.393	8.287	[-7.18 14.57]	[-53.24 4.45]	[-3.3 19.87]	27	122.4(26.7)	126(14.9)	119.7(8)	0.82	0.795	0.658	1.619	-4.245	4.074	[-12.98 16.22]	[-37.71 29.22]	[-14.78 22.93]
		max. sc. Fat cell size (µm)	45	192.4(34.2)	198.1(20.3)	186.3(38.5)	0.854	0.315	0.838	-1.396	-20.98	1.788	[-16.65 13.86]	[-62.67 20.71]	[-15.8 19.37]	36	204.9(18.7)	200.2(23)	190.6	0.196	0.563	0.22	-8.464	-12.212	-8.907	[-21.54 4.61]	[-54.83 30.4]	[-23.43 5.61]
		Leptin (ng/ml)	252	52.6(37)	44.1(30.4)	63.6(40.8)	0.805	0.151	0.224	-0.639	8.097	-4.228	[-5.74 4.46]	[-2.97 19.17]	[-11.06 2.6]	205	59.7(35.5)	52.7(31.8)	54.6(30.2)	0.211	0.815	0.128	-3.606	-1.468	-5.833	[-9.27 2.06]	[-13.83 10.9]	[-13.36 1.69]
		Adiponectin (µg/ml)	138	8.4(4.3)	8.6(4.2)	11.8(6.8)	0.317	0.081	0.714	0.496	2.122	0.227	[-0.48 1.47]	[-0.27 4.51]	[-0.99 1.45]	79	5.7(3.6)	4.9(2.9)	5.7(4)	0.973	0.644	0.732	-0.018	0.517	-0.247	[-1.07 1.04]	[-1.7 2.74]	[-1.68 1.18]
	Inflammatory parameters and hormone status	C-reactive protein (mg/l)	616	10.8(14.6)	10.8(13.1)	14.2(19.4)	0.2	0.062	0.57	1.16	3.713	0.673	[-0.61 2.94]	[-0.19 7.61]	[-1.65 3]	517	12.9(14.4)	11.7(15.2)	10.9(12.4)	0.319	0.565	0.331	-0.964	-1.212	-1.246	[-2.86 0.93]	[-5.34 2.92]	[-3.76 1.27]
		free T3 (pmol/l)	157	4.7(0.8)	4.7(1)	4.9(1)	0.589	0.394	0.835	0.053	0.189	0.026	[-0.14 0.25]	[-0.25 0.63]	[-0.22 0.28]	126	4.9(0.8)	4.7(1)	4.8(0.7)	0.277	0.922	0.146	-0.119	-0.022	-0.223	[-0.34 0.1]	[-0.46 0.41]	[-0.52 0.08]
		free T4 (pmol/l)	163	17.9(4.4)	17.1(3.6)	15.6(1.4)	0.016	0.044	0.052	-1.106	-2.024	-1.182	[-2 -0.21]	[-3.99 -0.05]	[-2.37 0.01]	127	17.5(3.2)	16.9(3.2)	17.9(2.7)	0.777	0.422	0.338	-0.117	0.663	-0.552	[-0.93 0.7]	[-0.97 2.29]	[-1.69 0.58]
		Cortisol (nmol/l)	103	332.2(180.2)	327.4(148.7)	307.3(125.6)	0.501	0.602	0.565	-16.448	-27.566	-18.875	[-64.82 31.93]	[-132.07 76.94]	[-83.68 45.93]	130	343.2(180.9)	374(183.9)	296.5(97.7)	0.638	0.166	0.744	-10.415	-60.256	10.381	[-54.08 33.25]	[-145.91 25.4]	[-52.37 73.13]
		Testosterone (nmol/l)	37	2.8(3.3)	3.6(3.7)	1.2(0.6)	0.5	0.785	0.357	0.362	-0.38	0.58	[-0.72 1.44]	[-0.93 -0.93]	[-0.69 1.85]	46	1.7(1.6)	5.6(5.8)	3.3(3.8)	0.12	0.658	0.03	1.167	-0.803	1.983	[-0.32 2.65]	[-4.44 2.83]	[0.21 3.76]
	Other	Creatinine (µmol/l)	524	76.4(20.1)	75.3(19.1)	73.7(20)	0.535	0.721	0.544	-0.755	-0.929	-0.986	[-3.14 1.63]	[-6.04 4.19]	[-4.18 2.21]	456	85.1(61.2)	82.6(28.6)	90.1(79.3)	0.945	0.539	0.646	-0.254	4.972	-2.227	[-7.47 6.96]	[-10.94 20.88]	[-11.76 7.3]
		Albumin (g/dl)	240	4.4(0.4)	4.9(4.9)	4.3(0.5)	0.479	0.791	0.268	0.231	-0.185	0.481	[-0.41 0.87]	[-1.55 1.19]	[-0.37 1.33]	234	4.3(0.3)	4.7(3.2)	4.2(0.6)	0.587	0.64	0.286	0.11	-0.194	0.299	[-0.29 0.51]	[-1.01 0.62]	[-0.25 0.85]
		Erythrocyte (Tpt/l)	420	4.8(0.5)	4.8(0.5)	4.9(1.5)	0.411	0.057	0.917	0.041	0.201	-0.007	[-0.06 0.14]	[-0.01 0.41]	[-0.14 0.13]	386	4.8(0.5)	4.8(0.4)	4.7(0.6)	0.067	0.06	0.202	-0.066	-0.148	-0.06	[-0.14 0]	[-0.3 0.01]	[-0.15 0.03]
		Leukocytes (Gpt/l)	621	7.9(2.5)	7.9(2.9)	7.8(2.3)	0.651	0.687	0.855	2.248	-0.144	0.039	[-7.52 12.01]	[-0.85 0.56]	[-0.38 0.46]	508	8.4(2.6)	8.5(2.5)	8.5(2.6)	0.747	0.952	0.851	-1.691	0.023	0.043	[-11.98 8.6]	[-0.72 0.76]	[-0.41 0.49]
	* Adjusted for sex, age and BMI (except BMI phenotype); Bold p-values indicate statistical significance; beta- effect size; 95%[CI]- 95 % confidence interval; vis- visceral tissue; sc- subcutanous tissue; BMI- body max index; WHR- waist hip ratio; FPG- fasting plasma glucose; FPI- fasting plasma insulin; HbA1c- glycated haemoglobin; HOMA- homeostatic model assessment; oGTT 2h- 120 min plasma gluc…

## Sheet: Characteristics of Cohort
		Table1. Anthropometric and metabolic characteristics of the studied cohort.
			BMI < 30kg/m2	BMI 30-40 kg/m2	BMI ≥ 40 kg/m2
			(N = 242)	(N = 383)	(N = 2301)
		Age (years)	61 ± 15	49 ± 12	46 ± 11
		Women/Men (N)	127/115	273/110	1632/669
		IGT/T2D (N)	39	139	1026
		Body weight (kg)	73 ± 11.2	104.4 ± 14.7	145.9 ± 26.1
		Height (m)	1.7 ± 0.1	1.7 ± 0.1	1.7 ± 0.1
		BMI (kg/m2)	25.3 ± 2.5	36.3 ± 2.8	50.3 ± 7.2
		Waist circumference (cm)	90.9 ± 17.4	116.6 ± 14.8	142.4 ± 17.4
		Hip circumference (cm)	95.3 ± 11.8	118.3 ± 12.9	148.6 ± 16.7
		WHR	0.9 ± 0.1	1 ± 0.1	1 ± 0.1
		Body fat (%)	23.9 ± 5.1	38 ± 8.8	48 ± 8.4
		FPG (mmol/l)	5.7 ± 1.2	6.2 ± 2.6	6.6 ± 2.7
		FPI (pmol/l)	56.7 ± 75.5	109.3 ± 143	151.8 ± 136.2
		HbA1c (%)	5.6 ± 0.7	5.9 ± 0.9	6.2 ± 1.3
		HbA1c (mmol/mol)	29.4 ± 2.4	40.1 ± 11.8	43.1 ± 15.1
		120 min plasma glucose (mmol/l)	6.3 ± 1.3	7.5 ± 3.1	7.3 ± 2.8
		Total cholesterol (mmol/l)	5.2 ± 1	5.1 ± 1.2	4.9 ± 1.1
		HDL-C (mmol/l)	1.4 ± 0.4	1.3 ± 0.4	1.2 ± 0.5
		LDL-C (mmol/l)	3.1 ± 0.9	3.3 ± 1	3.1 ± 0.9
		Triglycerides (mmol/l)	1.2 ± 0.6	1.7 ± 1.1	1.9 ± 1.4
		Free fatty acids (mmol/l)	0.3 ± 0.3	0.6 ± 0.7	0.7 ± 0.4
		ALAT	0.5 ± 0.6	0.8 ± 2.8	0.8 ± 2.5
		ASAT	0.4 ± 0.2	0.6 ± 0.3	0.6 ± 0.3
		gamma-GT	1.2 ± 1.9	0.9 ± 1.8	1 ± 6.8
		Leptin	10.9 ± 10.7	31.6 ± 17.8	59.1 ± 34.4
		sc AT PEMT mRNA expression n (%)	21 (4)	48 (8)	505 (88)
		vis AT PEMT mRNA expression n (%)	21 (4)	48 (9)	488 (87)
		rs4646404 (G>A) carrier n (%)	121 (10)	137 (11)	1011 (79)
		Data are given as means ± SD. AT: adipose tissue; BMI: body max index; WHR: waist-to-hip ratio; FPG: fasting plasma glucose; FPI: fasting plasma insulin; HbA1c: glycated haemoglobin; HDL-C: high-density lipoprotein cholesterol; LDL-C: low density lipoprotein cholesterol; ALAT- alanine aminotransferase; ASAT- aspartate aminotransferase; n: number.
